# Supplementary material for: miR-135a-5p mediates memory and synaptic impairments via the Rock2/Adducin1 signaling pathway in a mouse model of Alzheimer’s disease
Source: Nat Commun. 2021 Mar 26;12:1903. doi: 10.1038/s41467-021-22196-y (PMC7998005; doi:10.1038/s41467-021-22196-y)
Supplement: Supplementary file 5 — Source Data [file 41467_2021_22196_MOESM5_ESM.xlsx]

## Sheet: Figure 1
Figure 1a												Figure 1b
		WT				APP/PS1								WT				APP/PS1
	miR-466b-5p	0.74	0.98	1.15	1.12	2.19	1	1.07	0.71				miR-466b-5p	0.71	0.78	1.53	0.98	1	1.53	0.76	1.41
	miR-136-3p	0.89	0.88	0.78	1.44	1.8	1.48	1.77	1.36				miR-136-3p	0.76	0.89	0.95	1.41	0.67	1.6	0.88	0.86
	miR-384-5p	0.77	1.17	0.94	1.12	0.77	1.3	1.05	1.4				miR-384-5p	1.06	0.8	1.21	0.92	1.29	1.46	0.96	0.97
	miR-19a-3p	0.88	1.17	0.87	1.08	1.61	1.2	1.17	1.53				miR-19a-3p	1.34	0.41	0.83	1.43	1.11	1.04	1.08	1.04
	miR-125a-5p	1.07	0.97	0.73	1.23	1.81	0.77	0.98	1.92				miR-125a-5p	1.02	0.81	1.4	0.77	0.8	1.58	1.31	1.33
	miR-125b-5p	0.76	1.15	0.93	1.16	2.41	2.24	1.99	1.63				miR-125b-5p	0.98	0.71	1.24	1.07	1.49	2.34	1.8	1.85
	miR-135a-5p	1.16	0.83	0.78	1.23	0.51	0.26	0.35	0.5				miR-135a-5p	1.21	0.95	1.02	0.82	0.34	0.67	0.38	0.37
	miR-26a-5p	1.08	0.71	1.05	1.16	2.75	1.71	2.21	2.42				miR-26a-5p	0.77	0.7	1.82	0.71	0.96	1.03	0.96	0.93
	miR-106b-5p	1.2	0.78	0.75	1.27	0.84	0.78	1.11	0.88				miR-106b-5p	1.02	0.54	1.2	1.24	0.81	1.01	1.35	1.23
	miR-191-5p	1.02	1.28	0.68	1.01	0.9	0.6	0.42	0.77				miR-191-5p	0.87	0.59	1.14	1.4	1.01	1.16	1.01	0.78
	miR-30e-5p	0.61	0.95	1.05	1.38	1.21	0.84	1.67	0.98				miR-30e-5p	0.97	0.98	0.93	1.11	0.99	1.95	0.89	0.63
	miR-379-5p	0.58	0.92	0.91	1.59	1.09	1.53	1.05	1.08				miR-379-5p	1.1	0.73	1.19	0.98	0.93	1.13	1.07	1.33
Figure 1c												Figure 1e
		WT				APP/PS1							WT	47.818	56.407	56.818	50.67	58.681	56.896	39.801	35.082	71.623	61.532	41.337
	3m	1.19	0.84	1.16	0.8	1.12	0.94	0.96	0.92				APP/PS1	19.343	19.325	20.986	24.194	16.138	24.54	14.471	12.974	20.371	15.355	18.395	11.983	16.091	25.459	16.704	14.193	13.818
	6m	1	0.93	1.09	0.97	0.68	0.74	0.72	0.82
	9m	1	0.97	1.18	0.85	0.42	0.36	0.72	0.65
	12m	1.11	0.89	0.93	1.07	0.32	0.29	0.04	0.07
Figure 1f												Figure 1i
	Con			Tau									Con	1.2	0.91	1.14	0.8
	1.14	0.95	0.92	0.2	0.44	0.18							AD	0.9	0.41	0.55	0.72

## Sheet: Figure 2
Figure 2a																Figure 2b
		U6				miR-135a-5p				miR-132-3p								Con				Tau
	0h	1.11	0.9	1.14	0.86	1.01	0.9	1.11	1	0.98	1.2	0.91	0.88				0h	1.11	0.82	1.12	0.97	1.01	0.87	1.1	1.03
	2h	0.95	1.1	0.77	0.97	1.05	1.39	0.58	0.63	0.77	0.6	0.54	0.96				2h	1.1	0.71	0.97	0.89	0.82	0.86	0.92	0.95
	4h	0.86	0.96	0.78	0.77	1.11	0.86	0.91	0.84	0.74	0.38	0.27	0.69				4h	1.09	0.84	0.82	1.05	0.88	0.83	1.17	0.83
	6h	0.84	0.66	0.87	0.74	0.89	0.83	0.97	0.46	0.4	0.34	0.16	0.53				6h	0.96	0.77	0.75	0.98	0.53	0.96	1.01	0.88
	12h	0.8	0.65	0.62	0.75	0.72	0.84	0.32	0.49	0.26	0.17	0.04	0.33				12h	0.97	0.57	0.57	0.81	0.44	0.87	0.74	0.76
Figure 2c																Figure 2d
		Con				Tau												WT				APP/PS1
	Pri-135a-1	1.34	1.07	0.94	0.75	0.56	0.53	0.65	0.67								Pri-135a-1	0.93	1.09	0.88	1.11	0.6	0.47	0.56	0.42
	Pri-135a-2	0.79	0.78	1.31	1.25	1.04	1.11	0.99	1.18								Pri-135a-2	1.23	0.91	1.14	0.78	1.05	0.9	1.11	0.95
Figure 2f																Figure 2g
	PGL3			3kb			2kb			1kb							Con			Gata-1			Foxd3			Foxo1
	20	24	25	200	220	221	400	380	390	801	820	811					100	102	118	95	104	108	300	316	291	101	110	96
Figure 2j																Figure 2k
	Con			Tau													WT				APP/PS1
	1.06	1.04	0.89	0.6	0.53	0.5											1	1	1.02	0.98	0.62	0.56	0.47	0.39
Figure 2l
	Con			Tau			Tau+Foxd3
	1.03	1.08	0.89	0.48	0.58	0.45	0.94	0.98	0.89

## Sheet: Figure 3
Figure 3b		Scr				S-135a
		1.06	0.94	1.2	0.8	0.51	0.56	0.73	0.21
Figure 3d															Figure 3f
	Scr	day 1	59.47	53.23	60	60	60	20.53	59.43	58.27	57.87	60				Scr	5.2	9.4	14.2	16.7	4.1	12.5	18.4	4	10.3	12.2
		day 2	33	53.47	57.2	60	37.3	25.87	56.87	14.75	60	42.97				S-135a	24.1	7.1	19.9	15.4	29.6	14.6	22.5	12.6	7.9	25.5
		day 3	35.17	46.1	41.67	33.07	27.23	6.2	33.7	37.57	35.83	23.1
		day 4	12.1	16.73	26.5	25.9	11.4	11.9	21.93	13.4	19.27	12.17
		day 5	18.93	13.47	15.57	24.83	9.67	17.5	9.37	10.17	22	17			Figure 3h
		day 6	9.43	15.45	20.43	20.43	7.87	16.35	7.07	9.5	12.3	18.33				Scr	Q1	24.5	27.7	13	33.9	25.6	25.3	27.7	19.4	22.2	10.6
																	Q2	41.2	24.9	39.3	29.7	25.1	32.4	36.1	50.1	27.5	30
	S-135a	day 1	60	60	60	60	51.53	60	52.63	60	60	45.13					Q3	15.5	20.9	19.6	15.6	20.1	26.9	22.3	19	13	22.3
		day 2	51.3	10.3	60	53.83	60	46.5	44.97	60	60	60					Q4	18.7	26.5	28.1	20.7	29.2	26.8	25.6	11.4	37.4	37.2
		day 3	58.3	33.57	25.13	16.9	35.97	30.67	17.23	51.2	47.3	60
		day 4	30.95	18.83	18.2	15.82	25.93	25.63	45.96	41.3	39.17	41.45				S-135a	Q1	21.6	18	15	28.9	22.3	24.2	26.5	18.8	23.6	24.1
		day 5	26.67	33	30.3	13.07	26.53	18.03	35.65	33.2	33.53	16.2					Q2	19.6	29.7	23.1	30	17.3	21.4	28.8	33.3	31	23.3
		day 6	34.3	17.6	28.87	19.4	15.7	24.9	22.5	38.15	14.5	37.57					Q3	43.7	24.8	11.1	11.1	46.1	20.1	22.8	15.7	19.3	24.1
																	Q4	15.1	27.4	37.2	30	14.3	19.5	21.9	32.2	26.1	28.5
Figure 3g															Figure 3i
	Scr	4	3	3	5	2	1	5	5	4	3					Scr	362.28	313.72	209.21	311.74	297.34	326.38	334.42	252.54	264	293
	S-135a	2	2	2	1	2	2	3	2	1	3					S-135a	300.84	216.08	320.26	310.39	324.69	280.93	249.91	298.92	227.41	240.22
Figure 3j															Figure 3l
	Scr	day 1	85.2	164.3	117.2	90.3	212	210	210	220	210	99.1				Scr	12.3	5.6	19.5	14.2	113	3.1	53.4	11.2	5.6	53.46
		day 2	12.7	23.9	85.6	192.4	191	33.1	86.8	71.8	233.4	24.6				S-135a	64.3	109.9	117.3	180.6	113.2	53.6	49.1	90.6	66.7	127.8
		day 3	23.1	5.2	21.5	118.8	108.7	26.3	13	19.9	180.5	21.3
		day 4	4.8	32.3	12.3	74.6	31.3	11.3	46.5	4.7	89.8	9.4
															Figure 3m
	S-135a	day 1	240	220	140.6	181.7	100.9	200	240	240	230	106.6				Scr	61.3	65.5	117.9	113.2	67.3	208.3	30.2	95.9	126.3	63.6
		day 2	193.6	240	220	210	65.7	100.8	240	240	230	90.3				S-135a	36.4	38.5	13.3	28.8	25	71.4	56.7	40.5	22.1	54.7
		day 3	36.5	240	225.7	220	17.1	101.1	201.4	240	236.2	54.1
		day 4	62.6	102	140.6	210.5	89.2	41.5	133.7	86	227.1	20
Figure 3n															Figure 3o
	Scr	Target	50	45.45	31.25	14.81	7.69	33.33	41.18	46.39	15.25	34.24				Scr	53.3	45.3	40.5	31.8	20.2	20.6	41	24.4	31.8	35.6
		Non-Target	50	54.55	68.75	85.19	92.31	66.67	58.82	53.61	84.75	65.76				S-135a	7.8	20.1	20.1	27.1	20.6	0.9	14.5	5.1	10.7	19.7
	S-135a	Target	5.26	4.17	0	9.38	19.23	20.78	20.79	6.85	3.64	10.93
		Non-Target	94.74	95.83	100	90.63	80.77	79.22	79.21	93.15	96.36	89.07			Figure 3p
																Scr	71.8	65.2	73.8	95.5	74.9	75.8	68.9	66.9	86.7	74.8
																S-135a	69.9	85.7	70.9	67	61.2	33.2	59.2	54.3	41.8	48.5

## Sheet: Figure 4
Figure 4a																Figure 4b
	Scr	10mA	24.262	8.85	11.444	9.766	10.834	20.295	22.889	21.668	15.0305	16.327	12.055				Time/min	0	0.333	0.667	1	1.334	1.667	2	2.334	2.667	3	3.334	3.667	4	4.334	4.667	5	5.334	5.667	6	6.334	6.667	7	7.334	7.667	8	8.334	8.667	9	9.334	9.667	10	13.334
		14mA	48.524	9.766	13.428	11.292	19.227	40.59	45.778	43.336	30.061	21.516	11.139				Scr (mean)	1.058	1.018	1.077	1.026	1.022	1.034	1.012	1.039	1.009	1.002	0.995	1	1.004	1.011	1.002	1.006	1.028	1.005	0.998	0.986	0.994	0.995	0.996	1.013	1.017	1.004	0.998	1.005	1.035	1.072	1.892	2.207
		18mA	81.332	13.886	34.181	17.548	28.687	138.249	128.025	130.924	90.335	25.788	10.681				S-135a (mean)	1.021	1.002	1.02	1.008	1.016	1.02	1.021	1	1.02	1.004	1.006	1.015	1.007	0.985	0.985	0.987	0.995	0.985	1.003	0.994	0.994	0.992	0.995	1.015	1.009	1.013	1.011	1.022	1.007	1.02	1.48	1.556
		22mA	104.678	43.031	70.04	43.336	52.644	223.548	179.144	190.13	141.911	44.862	9.613
		26mA	123.295	78.585	118.412	75.381	83.468	316.63	197.913	225.379	178.381	98.88	38.759
		30mA	147.404	123.753	161.138	112.308	108.951	389.264	219.428	265.816	214.698	166.021	73.702			Figure 4c
		34mA	168.157	155.187	211.951	135.96	138.554	448.622	235.298	292.367	244.453	220.801	115.36				Scr	1.543	1.508	1.525	1.827	1.224	1.621	1.321	1.321	1.524	1.53	1.384
		38mA	189.215	188.147	241.249	161.748	155.95	494.095	253.914	316.324	266.732	296.03	159.917				S-135a	1.095	1.17	1.053	1.206	1.311	1.142	1.04	1.056	1.029	1.073	1.265
		42mA	201.727	212.561	261.238	176.855	166.784	546.739	266.427	340.587	289.621	360.576	193.64
		46mA	234.535	229.652	285.043	197.76	184.637	575.426	279.244	356.914	310.831	426.649	216.224
		50mA	237.129	252.998	308.39	218.207	201.727	595.111	294.961	378.43	326.09	501.724	254.677			Figure 4d
																	Scr	1.21	1.4	1.32	1.26	1.3	1.26	1.28	1.25	1.22	1.2	1.41
	S-135a	10mA	3.357	7.019	0.458	14.191	1.679	9.308	6.714	7.935	8.087	13.428	12.36				S-135a	1.25	1.17	1.28	1.3	1.23	1.19	1.27	1.19	1.3	1.34	1.38
		14mA	11.139	11.75	9.461	88.809	18.159	27.924	7.324	10.376	9.613	10.071	10.071
		18mA	7.63	14.801	10.987	231.178	53.255	66.53	33.723	35.859	39.674	12.36	22.279
		22mA	17.09	22.736	40.437	296.487	72.634	109.256	59.816	67.598	86.215	41.047	67.141			Figure 4f
		26mA	25.178	35.401	60.274	445.265	91.403	147.252	77.364	92.776	116.428	56.307	102.39				Scr	25.2	23.4	18.6	19.2	22.4	18.9	20.8	21.4	24.8	23.2	23.8	22.7	23.3	17.3	21.9	20.9	21.2	16.4	26	24.5	20.7	24.6	20.7	19.8	18.5
		30mA	32.96	46.846	69.43	492.874	103.153	184.027	83.468	103.763	136.876	79.196	135.502				S-135a	15.5	13.4	8.6	6.9	9.3	7.5	12.6	11.4	10.6	9.5	10.2	13.5	9.9	11.3	8.6	9	12	6.8	5	7.8	16.5	9.5	6.9	11.5	12.1
		34mA	39.674	57.527	99.033	531.022	116.276	197.76	88.198	111.087	159.764	96.591	158.391
		38mA	47.456	57.985	111.087	536.058	115.97	208.899	96.591	121.769	172.887	115.818	193.64
		42mA	52.492	68.056	126.347	540.178	125.278	223.548	100.406	130.161	181.738	111.393	197.15			Figure 4g
		46mA	75.228	84.536	145.268	574.664	136.265	251.778	105.747	137.333	193.945	125.431	223.853				Scr	25.26	31.58	25.01	20.42	26.28	23.06	29.55	25.63	27.69	21.79	29.862	29.817	26.408	23.303	25.403	28.26	22.706	27.353	28.416	24.794	22.15	29.62	24.879	17.623	24.006
		50mA	90.335	101.321	159.001	562.304	134.739	251.625	107.425	140.233	201.88	126.804	229.652				S-135a	14.27	8.64	9.45	12.34	16.22	11.07	10.68	13.54	11.75	9.21	10.46	17.521	11.627	13.03	9.388	10.33	11.617	11.05	11.962	14.199	5.971	8.168	10.309	15.578	14.14
Figure 4i
	Distance/mm	0	5	10	15	20	25	30	35	40	45	50	55	60	65	70	75	80	85	90	95	100	105	110	115	120	125	130	135	140	145	150
	Scr (mean)	5.1	5.9	7.1	8.2	8.8	9.6	10.1	10.4	10.5	10.7	11.2	10.5	10.5	9.9	9.6	9.3	8.5	8.1	7.7	7.4	7	6.5	5.9	4.7	4.8	4.4	4.1	3.8	3.5	3	2.8
	S-135a (mean)	4.8	5.5	6.1	6.1	6.2	6.3	6.9	7	7.2	7.4	6.4	5.9	5.9	5.5	4.8	4.7	4	3.8	3.6	3.4	2.8	2.889	3	2.5	2	1.75	1.625	1.5	1.5	1.25	1
Figure 4j
	Scr	46.921	19.86	31.386	19.194	13.61	26.599	30.299	17.115	27.121	25.258	30.037	21.751	17.026	32.034	23.174	22.111	41.594	23.592	9.793	25.803	20.146	25.405	12.066	36.946	38.848
	S-135a	7.325	12.92	5.8	11.03	10.555	4.984	10.334	25.552	7.331	19.613	14.929	23.12	7.425	8.368	12.531	18.562	10.818	10.873	12.703	6.91	16.684	9.453	9.206	9.129	22.918
[truncated: 170 more columns]

## Sheet: Figure 5
Figure 5a																Figure 5c
		WT						APP/PS1										Scramble			Mimic
	Rock1	1.06	0.94	0.9	1.1			0.97	1.35	1.09	0.99						WT	1.02	1.08	0.94	0.47	0.55	0.52
	Rock2	1	1	1.03	0.97	0.98	1.02	1.41	1.39	1.37	1.66	1.39	1.57				Mut	1.07	1.03	0.89	1.01	0.96	0.86
	Cacna1d	1.03	0.99	0.96	0.99	0.9	1.12	1.01	1.01	1.02	0.89	1.55	1.22
	Pik3r2	1.08	0.92	1.06	0.94	1.08	0.92	0.86	1.06	1.09	0.99	1.27	0.9
Figure 5d																Figure 5e
		WT				APP/PS1												Con			Inhibitor
	T445-A1	1.06	0.94	0.98	1.02	1.23	1.36	1.22	1.18								T445-A1	0.99	1.08	0.94	1.28	1.49	1.37
	S726-A1	1.09	0.86	1.1	0.95	1.5	1.65	1.5	1.4								S726-A1	0.95	1.11	0.93	1.98	1.63	1.86
	T555-C2	1.05	0.95	1.02	0.98	1.3	1.66	1.24	1.29								T555-C2	0.99	1.11	0.9	0.93	0.92	0.85
	S713-A2	1.04	0.96	1.05	0.95	0.97	0.94	0.96	0.92
	Add1	1.05	0.95	1	1	0.92	0.93	0.93	1.02
	Crmp2	0.95	1.08	1.05	0.92	1.03	1.01	0.95	1.03
	Add2	0.98	1.02	1.01	0.99	0.93	1.04	1	1.12
Figure 5f																Figure 5g
		Con				AD											miR-135a-5p	1.2	0.91	1.14	0.8	0.9	0.41	0.55	0.72
	S726-A1	0.46	0.63	1.27	1.67	2.55	2.61	2.36	1.22								Rock2	0.43	0.94	1.27	1.36	2.3	2.62	2.89	2.75
	Rock2	0.43	0.94	1.27	1.36	2.3	2.62	2.89	2.75
Figure 5h																Figure 5i
	miR-135a-5p	1.2	0.91	1.14	0.8	0.9	0.41	0.55	0.72								Rock2	0.43	0.94	1.27	1.36	2.3	2.62	2.89	2.75
	S726-A1	0.46	0.63	1.27	1.67	2.55	2.61	2.36	1.22								S726-A1	0.46	0.63	1.27	1.67	2.55	2.61	2.36	1.22

## Sheet: Figure 6
Figure 6a												Figure 6c
		Scr				Ago							WT	17.16	28.07	17.77	17.29	17.53	24.05	24.91	21.51	19.73	19.34	20.07	16.64	21.26	18.57	27.64	24.63	16.8	21.37	23.95	22.09	15.26
	Rock2	0.97	1.03	0.97	1.03	0.64	0.57	0.72	0.76				A/P+Scr	10.26	7.91	6.36	9.21	12.14	11.3	18.02	16.44	14.4	11.19	15.95	11.01	10.59	11.76	7.46	14.17	10.77	15.03	17.43	5.89	9.25
	S726-A1	0.93	1.07	1.06	0.94	0.24	0.26	0.61	0.53				A/P+Ago	26.55	20.66	15.21	28.63	17.18	20.76	16.96	18.57	16.39	17.07	27.82	25.17	23.74	20.18	22.03	20.2	13.48	18.93	16.61	15.01	21.32	13.4
Figure 6d
	WT	29.888	22.629	23.711	19.946	33.856	22.126	26.163	30.472	19.047	18.013	24.489	27.783	29.344	19.689	22.675	34.275	24.737	23.372	18.549	24.908	32.07
	A/P+Scr	21.522	15.44	18.04	10.274	22.194	12.801	17.366	14.322	16.942	9.922	14.657	10.851	21.426	13.227	10.05	17.87	14.865	20.963	20.944	18.001	11.963
	A/P+Ago	18.187	27.352	20.012	29.184	19.192	30.642	28.629	25.641	29.531	24.517	24.153	32.982	20.822	28.298	17.527	27.077	25.634	21.43	29.399	23.814	17.379	21.58
Figure 6f
	Distance/mm	0	5	10	15	20	25	30	35	40	45	50	55	60	65	70	75	80	85	90	95	100	105	110	115	120	125	130	135	140	145	150
	WT (mean)	5.1	7.4	9.7	10.1	11.1	11.6	12	12.6	12.5	11.7	11.5	10.9	10.3	10	9.4	9	8.4	8.6	8.3	7.7	7	6.5	6	5.6	5.3	5.22	4.67	4.43	3.72	3.14	2.57
	A/P+Scr (mean)	5.1	5.2	6.8	7	8.1	8.4	8.1	7.7	7.7	7.6	6.6	6.2	5.7	5.5	5.4	5.2	5	5	4.9	4.1	4.1	4	3.44	3.33	3.67	3.22	3	2.38	2	1.5	1.13
	A/P+Ago (mean)	6	7.2	8.6	9.2	9.7	10.2	10.9	10.9	10.6	9.9	9.4	8.7	8	7.9	7.6	7.3	7	6.6	6.3	5.9	5.8	5.4	4.9	4.5	3.8	3.3	3.2	2.88	2.13	1.83	1.8
Figure 6g
	WT	13.026	36.895	26.304	17.998	31.927	28.538	18.634	21.091	18.015	21.279	18.691	28.107	21.56	30.117	24.004	25.308	28.587	32.441	15.33	25.399	14.99	16.738
	A/P+Scr	11.01	11.881	5.385	9.391	4.764	8.952	14.151	6.538	15.381	14.268	12.961	7.317	9.227	17.884	13.783	9.824	5.292	12.653	6.569	12.34	11.638
	A/P+Ago	10.254	11.655	23.797	10.858	25.899	19.685	28.953	16.938	17.85	18.393	21.497	26.413	14.725	17.521	15.282	21.922	32.45	20.16	18.229	19.259	18.42	22.376
Figure 6h
	Time/min	0	0.333	0.667	1	1.334	1.667	2	2.334	2.667	3	3.334	3.667	4	4.334	4.667	5	5.334	5.667	6	6.334	6.667	7	7.334	7.667	8	8.334	8.667	9	9.334	9.667	10	13.334	13.667	14	14.334	14.667	15	15.334	15.667	16	16.334	16.667	17	17.334	17.667	18	18.334	18.667
	WT (mean)	0.978	1.004	1.012	0.994	0.994	0.989	1.004	1.001	1	0.978	0.984	1.009	1.006	1.012	1.002	0.997	0.995	0.994	0.983	1.012	0.983	1.01	1.006	0.984	1.018	1.013	1.016	1.003	0.988	1.012	2.515	2.185	1.873	1.734	1.695	1.594	1.53	1.534	1.548	1.536	1.5	1.516	1.521	1.49	1.52	1.463	1.498	1.504
	A/P+Scr (mean)	0.996	0.995	0.991	1.007	1.005	1.005	0.988	1.01	0.987	0.998	1.004	0.989	1.004	0.991	1.008	1	1.008	0.995	0.989	1.002	1.005	1.012	1.009	0.981	1.012	1.001	0.988	1.012	0.99	1.007	1.829	1.757	1.588	1.499	1.416	1.315	1.286	1.273	1.243	1.241	1.251	1.215	1.2	1.19	1.178	1.184	1.172	1.188
	A/P+Ago (mean)	0.997	1.01	1.002	1.007	0.992	1.016	1	1.008	0.993	1.004	1.003	1.005	1.004	0.988	0.994	1.006	1.006	1.001	0.988	0.995	1.012	1.012	0.992	0.995	1.005	0.988	0.993	1.007	0.992	0.999	1.814	1.734	1.67	1.535	1.518	1.467	1.424	1.403	1.396	1.389	1.387	1.377	1.391	1.384	1.377	1.373	1.376	1.387
Figure 6i
	WT	1.392	1.67	1.586	1.701	1.392	1.397	1.204	1.613	1.401	1.571	1.317	1.385
	A/P+Scr	1.115	1.047	1.109	1.219	1.077	1.234	1.072	1.112	1.063	1.18
	A/P+Ago	1.326	1.417	1.336	1.325	1.097	1.849	1.452	1.18	1.316	1.345	1.294
Figure 6j
	WT	day 1	55	52.67	53	48.93	50.33	54.03	51.55	45.95	54.95	48.97	56.8	54.97
		day 2	47.8	40.2	56.8	50.07	37.1	44.3	43.3	42.33	50.07	30.47	60.07	60
		day 3	35	30.6	49.3	35.33	44.1	45.87	43	26.94	39.8	50	52	53.57
		day 4	48.6	25.2	38.6	31.5	34.4	20.1	14.65	37.65	29	38.4	35.25	46.5
		day 5	14.7	24.5	28.2	52.5	17.45	17.3	5.5	16.6	19.7	43.5	23.5	23.67
		day 6	25.9	12.4	9.5	17.7	7.8	9.4	23.9	24.3	10.5	25.2	11.6	8.2
	A/P+Scr	day 1	48.37	59.9	60.07	46.5	55.03	52.67	59.87	55.07	56.6	55.07	60.1
		day 2	60.07	36.23	43.5	57	50	52	45	37.27	59.9	60.07	43.4
		day 3	59.9	46.7	31.2	59.3	50.7	59.2	39.5	32.73	43.55	34.6	51.1
		day 4	54.1	37.8	30.83	42.75	29.3	34.25	45.1	56.4	42.4	33.9	52.03
		day 5	51.1	50.3	46.5	46.2	33.2	20.7	37.75	37.6	17.97	47.85	33.35
		day 6	35.6	27.4	44.6	39.1	26.9	18.9	22.87	27.3	13.97	20.57	46.1
	A/P+Ago	day 1	60.07	59.8	53.5	51.37	57.47	59.9	59	60.07	36.93	44.23	48.77
		day 2	53.77	44.6	57.97	36.13	46.17	50	40.6	50.1	55.07	43.07	47.77
		day 3	50.68	50	42.65	45.1	48.9	53.21	26.1	46.3	43.7	47.15	21.95
		day 4	46.9	23.15	46.83	38.73	36.95	34.2	38.13	26.67	44.85	35.85	32.6
		day 5	41.57	15.07	11.42	37.2	19.65	34.4	23.6	24.3	31.93	13.5	33.7
		day 6	28.4	13.6	29.3	8.4	8.75	19.9	21.7	14.73	27.1	20.3	11
Figure 6l
	WT	9.9	26.9	11.8	9.7	11.5	22	22.7	8.7	26.4	3	6.2	6.6
	A/P+Scr	44.1	44.4	27.2	47.3	19.6	35.5	26.5	7.6	9.6	29.3	24.1
	A/P+Ago	11.6	3.4	2.7	29.2	35.3	3.8	20.6	10.9	15.6	15.1	12.1
Figure 6m
	WT	2	4	6	8	5	3	6	4	6	4	5	2
	A/P+Scr	1	5	2	4	1	2	1	2	3	1	3
	A/P+Ago	5	7	5	4	1	6	3	4	2	4	5
[truncated: 154 more columns]

## Sheet: Figure 7
Figure 7a								Figure 7c
	0mM	0.96	1.08	1.04	0.92				Scr	1.09	0.91	0.88	1.12
	5mM	0.84	0.85	0.91	0.83				siP-Add1	0.57	0.5	0.61	0.42
	10mM	0.67	0.79	0.61	0.8
	15mM	0.35	0.62	0.42	0.66
	20mM	0.82	0.8	0.87	0.88
Figure 7e
	WT	23.07	21.57	22.37	22.63	23.43	22.37	10.24	25.32	27.28	21.42	17.13	23.33	15.1	20.58	22.59	22.78	15.5	31.39	24.2	22.98	11.47	24.72	29.65	16.5	23.99	19.67	18.51	16.17	15.89	22.04
	A/P+Scr	18.57	6.02	9.65	14.37	24.92	13.57	11.74	8.04	1.39	5.3	4.19	16.31	3.08	18.62	22.82	19.92	18.38	11.63	4.1	19.87	7.69	4.69	13.35	4.27	17.88	10.43	5.36	17.25	15.67	14.22
	A/P+siP-Add1	20.69	30	16.77	17.13	27.78	12.42	15.63	14.21	26.74	11.69	18.51	11.12	16.81	21.58	24.04	19.44	24.18	26.58	8.87	27.46	22.21	17.4	25.41	18	18.33	24.58	21.92	31.18	21.8	11.81
Figure 7f
	WT	24.59	30.28	32.65	37.46	23.84	27.39	35.9	18.46	31.02	28.01	18.52	18.96	31.12	19.39	24.1	21.76	23.71	20.25	24.29	25.62	14.94	25.71	19.48	31.07	33.73	26.21	25.07	22.3	32.03	25.54
	A/P+Scr	8.28	3.43	19.3	0.94	26.76	13.19	7.37	12.73	16.42	1.99	9.72	12.6	4.92	2.87	17.08	10.88	12.11	5.76	16.78	13.49	14.72	10.75	24.26	20.86	1.3	5.2	14.44	21.91	22.32	1.75
	A/P+siP-Add1	21.06	19.55	18.97	22.72	36.17	21	30.18	22.32	22.54	23.74	12.18	18.18	17.23	9.32	14.72	30.88	23.88	28.12	27.18	28.74	19.58	15.21	24.91	18.87	14.07	17.87	22.9	27.39	38.43	37.48
Figure 7h
	Distance/mm	5	10	15	20	25	30	35	40	45	50	55	60	65	70	75	80	85	90	95	100	105	110	115	120	125	130	135	140	145	150	155
	WT (mean)	5.53	8.1	10	11.27	12.03	12.4	12.67	12.37	11.73	10.73	9.57	8.73	7.6	6.47	5.27	4.8	4.13	3.7	3.13	2.87	2.4	1.9	1.5	1.17	0.93	0.63	0.53	0.43	0.4	0.4	0.3
	A/P+Scr (mean)	5.43	7.87	9.47	10.33	9.9	8.9	7.7	6.63	5.4	4.63	3.93	3.13	2.53	2.07	1.6	1.23	1.03	0.83	0.73	0.67	0.53	0.47	0.43	0.3	0.27	0.27	0.2	0.17	0.2	0.13	0.13
	A/P+siP-Add1 (mean)	5.23	7.37	9.3	10.97	11.67	11.93	11.4	10.97	9.9	9.37	8.17	7.33	6.3	5.03	4	3.37	2.83	2.3	1.73	1.63	1.5	1.1	0.83	0.73	0.63	0.53	0.37	0.4	0.33	0.3	0.23
Figure 7i
	WT	27.538	16.807	10.902	19.18	20.818	46.634	25.077	66.299	17.427	15.472	6.04	40.193	6.785	64.638	5.241	79.089	11.835	5.96	20.993	25.407	25.283	22.994	14.535	24.451	9.809	9.244	31.854	8.144	12.958	20.46
	A/P+Scr	10.778	3.731	12.938	7.383	7.808	6.228	12.265	26.731	42.006	29.055	3.69	9.538	4.12	23.242	13.513	12.806	4.619	12.079	4.587	2.747	7.674	9.47	4.162	12.338	11.478	7.038	1.675	13.81	13.447	2.346
	A/P+siP-Add1	18.29	24.851	19.015	5.168	30.392	17.571	17.866	17.001	15.933	39.755	6.815	10.311	27.906	23.006	24.609	6.551	18.463	22.906	18.642	19.229	17.536	11.764	21.887	25.215	67.837	43.406	20.269	23.87	22.629	19.405
Figure 7j
	Time/min	0	0.5	1	1.5	2	2.5	3	3.5	4	4.5	5	5.5	6	6.5	7	7.5	8	8.5	9	9.5	10	11.36	11.86	12.36	12.86	13.36	13.86	14.36	14.86	15.36	15.86	16.36	16.86	17.36	17.86	18.36	18.86	19.36	19.86	20.36	20.86	21.36	21.86	22.36	22.86	23.36	23.86	24.36
	WT (mean)	0.981	0.999	0.985	0.978	0.982	0.999	1.017	1.004	1.003	0.996	0.989	1.004	1.005	0.997	1.009	0.991	1.002	1.009	1.01	0.983	1.009	2.406	2.371	2.227	2.128	2.099	1.946	1.971	2	1.894	1.879	1.85	1.855	1.844	1.825	1.826	1.827	1.827	1.838	1.78	1.785	1.82	1.812	1.78	1.808	1.756	1.791	1.802
	A/P+Scr (mean)	1	0.995	1.01	1.004	0.982	0.99	0.985	0.993	1.009	1	1.008	1.007	1.004	1.002	1.008	1.009	1	1.007	1.01	0.998	0.989	1.64	1.447	1.338	1.346	1.227	1.251	1.254	1.254	1.249	1.189	1.205	1.203	1.202	1.184	1.194	1.193	1.193	1.18	1.191	1.189	1.196	1.173	1.172	1.168	1.18	1.177	1.178
	A/P+siP-Add1 (mean)	0.998	1.001	1.008	0.988	0.977	1.004	0.994	0.991	0.994	0.998	1.002	1.021	1.025	0.995	1.001	0.991	1.008	1.023	0.971	1.005	0.983	2.099	1.917	1.843	1.816	1.768	1.688	1.776	1.681	1.741	1.663	1.651	1.649	1.615	1.627	1.592	1.629	1.627	1.619	1.6	1.583	1.618	1.604	1.627	1.534	1.515	1.577	1.551
Figure 7k
	WT	1.543	1.473	1.482	1.652	1.668	1.492	1.669	1.473	1.671
	A/P+Scr	1.021	0.916	1.216	1.185	1.016	1.122	1.159	1.112	1.273
	A/P+siP-Add1	1.347	1.395	1.536	1.356	1.406	1.39	1.264	1.449	1.536
Figure 7l														Figure 7n
	WT	day 1	60	60	57	55.07	54.27	60	60	60	60				WT	4.3	7.1	15.2	12.5	25.5	6.9	2.4	7.9	8.4
		day 2	49.03	29.27	60	38.67	41.1	31.7	30.37	23.5	54.4				A/P+Scr	23.1	16.9	25.5	21.6	22	9.9	16.2	26.4	14.8
		day 3	27.4	24.4	33.37	35.23	44.85	31.7	38.07	15.3	50.4				A/P+siP-Add1	20.9	17.8	5.1	19.4	6.4	7.8	2.6	12.8	9.2
		day 4	19.03	18.83	29.07	32.4	40	29.3	9.6	18.05	15.77
		day 5	34.8	11.7	28.2	24.5	27.3	5.9	9.4	5.65	7.45
		day 6	15.97	4.5	43.3	15	24.6	13.4	4.8	16.8	4.7			Figure 7o
															WT	2	5	4	10	5	6	8	4	4
	A/P+Scr	day 1	60	60.07	59.97	50.1	57.07	60.07	60.07	60.1	60.03				A/P+Scr	3	2	1	5	2	2	3	2	1
		day 2	54.45	51.95	53.13	24.93	60.07	54.65	60.07	50.05	53.75				A/P+siP-Add1	4	5	6	5	2	4	4	3	10
		day 3	46.23	55.73	44.37	40.03	27.63	53.13	41.6	37	51.6
		day 4	48.93	48.63	48.33	37.55	43.97	42.27	30.93	27.6	45.53
		day 5	32.8	44.27	39.5	49.97	37.75	24.93	43.3	24.25	43.85
		day 6	40.33	36.85	17.83	18.33	28.85	39.4	22.85	32.17	40.8
	A/P+siP-Add1	day 1	60.07	56.3	55.73	60.1	60.03	60.07	60	44.8	60
		day 2	51.93	43.75	53.8	60.07	45.83	53.6	30.5	50.77	34.97
		day 3	30.85	45.53	25.37	44.1	57.3	36.57	42.1	21.47	49.25
		day 4	27.97	27.1	23.2	53.25	21.9	25.4	28.4	31.2	18.37
		day 5	37.4	33.45	26.3	24.35	31.9	31.47	13.63	12.3	18.95
		day 6	14.23	17.45	23.9	28.5	11	21.8	15.47	25.05	12.2
[truncated: 93 more columns]

## Sheet: Figure S1
Figure S1b								Figure S1c
	Con	1.26	1.36	0.56	0.81				Con	0.84	1.03	1.02	1.1
	APP	0.27	0.47	0.32	0.52				PS1	0.34	0.49	0.41	0.46
Figure S1b								Figure S1e
	Con	1.1	0.93	0.76	1.21				WT	1.1	1.02	0.99	0.89
	Tau	0.62	0.25	0.56	0.43				Tau-/-	0.09	0.15	0.14	0.14
	APP	1.01	0.7	1.13	1
	PS1	0.89	0.74	1.15	1
Figure S1f								Figure S1k
	WT	0.75	0.67	1.5	1.32				Scr	17.99	11.978	22.793	19.684	13.092	14.679	13.711	18.005	12.563	14.458
	P301S	0.39	0.37	0.33					Tau	12.673	11.264	11.264	12.349	12.756	10.507	9.918	9.918	10.737	11.017
Figure S1l
	WT	0.91	0.79	1.55	0.9
	APP/PS1	0.51	0.38	0.63	0.39

## Sheet: Figure S2
Figure S2a							Figure S2b
	WT	0.91	1	1.1				WT	1.1	1.01	0.9
	APP/PS1	0.9	0.87	1.09				APP/PS1	0.79	0.72	0.83
Figure S2c
	WT	1.26	0.78	0.83	1.13
	P301S	0.53	0.48	0.61	0.64

## Sheet: Figure S3
Figure S3a
	WT	day 1	60.1	55.8	56.6	60.05	57.8
		day 2	41.03	58.93	51.33	35.07	36.7
		day 3	27.83	22.5	25.57	21.37	33.8
		day 4	28.1	7	16.9	10	19.8
		day 5	15.1	5.6	34.8	13.3	9
		day 6	16.3	5.8	12.7	14.3	8.7
	Scr	day 1	59.47	53.23	60	60	60	20.53	59.43	58.27	57.87	60
		day 2	33	53.47	57.2	60	37.3	25.87	56.87	14.75	60	42.97
		day 3	35.17	46.1	41.67	33.07	27.23	6.2	33.7	37.57	35.83	23.1
		day 4	12.1	16.73	26.5	25.9	11.4	11.9	21.93	13.4	19.27	12.17
		day 5	18.93	13.47	15.57	24.83	9.67	17.5	9.37	10.17	22	17
		day 6	9.43	15.45	20.43	20.43	7.87	16.35	7.07	9.5	12.3	18.33
	S-135a	day 1	60	60	60	60	51.53	60	52.63	60	60	45.13
		day 2	51.3	10.3	60	53.83	60	46.5	44.97	60	60	60
		day 3	58.3	33.57	25.13	16.9	35.97	30.67	17.23	51.2	47.3	60
		day 4	30.95	18.83	18.2	15.82	25.93	25.63	45.96	41.3	39.17	41.45
		day 5	26.67	33	30.3	13.07	26.53	18.03	35.65	33.2	33.53	16.2
		day 6	34.3	17.6	28.87	19.4	15.7	24.9	22.5	38.15	14.5	37.57
Figure S3b
	WT	8.4	9.4	18.3	10.2	13.1
	Scr	5.2	9.4	14.2	16.7	4.1	12.5	18.4	4	10.3	12.2
	S-135a	24.1	7.1	19.9	15.4	29.6	14.6	22.5	12.6	7.9	25.5
Figure S3c
	WT	3	3	3	4	3
	Scr	4	3	3	5	2	1	5	5	4	3
	S-135a	2	2	2	1	2	2	3	2	1	3

[truncated: 6 more sheets: Figure S4, Figure S5, Figure S6, Figure S7, Figure S8, Sheet8]
